# Supplementary material for: Dual Modulation of Infection and Skin Recovery by Lamiaceae Hydrolate Hydrogels in S. aureus-Infected Burns
Source: Antibiotics (Basel). 2025 Dec 22;15(1):20. doi: 10.3390/antibiotics15010020 (PMC12837250; doi:10.3390/antibiotics15010020)
Supplement: Supplementary file 1 [file antibiotics-15-00020-s001.zip]

Archive with 1 entries (1 files):
- antibiotics-3982239-supplementary.pdf
